# Supplementary material for: Removal of ECG Artifacts Affects Respiratory Muscle Fatigue Detection—A Simulation Study
Source: Sensors (Basel). 2021 Aug 23;21(16):5663. doi: 10.3390/s21165663 (PMC8412097; doi:10.3390/s21165663)
Supplement: Supplementary file 1 [file sensors-21-05663-s001.zip]

Archive with 5 entries (5 files):
- basicDatasetPublication.rdata
- basicDatasetPublicationECG.rdata
- extractData.r
- odc_by_1.0_public_text.txt
- readme.txt
