# Supplementary material for: Removal of ECG Artifacts Affects Respiratory Muscle Fatigue Detection—A Simulation Study
Source: Sensors (Basel). 2021 Aug 23;21(16):5663. doi: 10.3390/s21165663 (PMC8412097; doi:10.3390/s21165663)
Supplement: Supplementary file 1 [file sensors-21-05663-s001.zip › readme.txt]

How to access the data:
R (available at www.R-project.org) can be used to access the data. Unpack all files to one folder. Then set the working directory in R to that folder with 
  setwd(‘PATH_TO_FOLDER’)
Finally use the command 
  source("extractData.r")
to extract the data. The data are available within a list. The structure can be observed with the command
  str(basicDatasetPublicationExtended)
Times are stated either as original recording time with arbitrary offset or adjusted time (.adj). The adjusted time is zero at the beginning of the muscle contraction.


License
The ECG data within the file basicDatasetPublicationECG.rdata are obtained by filtering from the PTB database available at https://www.physionet.org/content/ptbdb/1.0.0/ or https://doi.org/10.13026/C28C71. The PTP ECG database is licensed under the Open Data Commons Attribution License v1.0. The content of basicDatasetPublicationECG.rdata falls also under this license. A copy of the license text can be found in this ZIP container. 

The EMG data (the file basicDatasetPublication.rdata) can be used for non-commercial scientific and/or non-commercial academic purposes. Please cite the paper that corresponds to this Supplemental Material.


Contact
Ulrich G. Hofmann (corresponding author)
Section for Neuroelectronic Systems
University Medical Center Freiburg
Engesserstraße 4
79108 Freiburg, Germany
E-mail: ulrich.hofmann@coregen.uni-freiburg.de
Tel: +49 761 270 50076

Lorenz Kahl
Drägerwerk AG & Co. KGaA
Moislinger Allee 53-55
23558 Lübeck, Germany
E-mail: lorenz.kahl@draeger.com
Tel: +49 451 882 3709
